# Supplementary material for: Reclassification of the biocontrol agents Bacillus subtilis BY-2 and Tu-100 as Bacillus velezensis and insights into the genomic and specialized metabolite diversity of the species
Source: Microbiology (Reading). 2020 Nov 9;166(12):1121–8. doi: 10.1099/mic.0.000986 (PMC7819358; doi:10.1099/mic.0.000986)
Supplement: Supplementary material 2 [file mic-166-1121-s002.xlsx]

## Sheet: BGC_strain_presence
Bacillus velezensis strains with different biosynthetic gene clusters
Bacillomycin D/Iturin	Fengycin/Plipastatin	Terpene(1)	Bacillaene	Difficidin	Bacillibactin	Surfactin	Bacilysin	Macrolactin H	Terpene(2)	PKS-like	T3PKS	Lanthipeptide(1)	NRPS(1)	NRPS-transAT-PKS	Plantazolicin	Phosphonate	Mersacidin	Ladderane	Lanthipeptide(2)	NRPS2	Lanthipeptide(3)	Thiopeptide/LAP(1)	Lanthipeptide(4)	Haloduracin	Thiopeptide/LAP(2)	Subtilin	TransAT-PKS(1)	Bacteriocin(1)	Bacteriocin(2)	Amylocyclicin	Lassopeptide	Lanthipeptide(5)	TransAT-PKS(2)	NRPS(3)	Locillomycin	NRPS(4)	Bacitracin	Thiopeptide(3)	Bacteriocin(3)	Bacteriocin(4)
83	83	83	83	83	83	83	83	83	83	83	83	43504	83	275	10075	83	5B6	5B6	83	A25	629	AGVL-005	7537-G2	275	B-1	ALB79	AP183	KC41	BvL03	A6_297	SGAir0473	G341	B4140	At1	916	AGVL-005	GR4-5	KD1	GFP-2	CS1.10S
157	157	157	157	157	157	157	157	157	157	157	157	131-4	157	7899	7751-1	157	AL7	AL7	12B	B-1	7537-G2	BK100	7586-G	AP194	B25	BE2	ATCC_19217	SK19.001	DKU_NT_04	AH159	SRCM100730	KT1	MRC_16791	GFP-2	Bs-916	BK100
275	275	275	275	275	275	275	275	275	275	275	275	19742-1	7899	11B91	AH159-1	10075	ASM241998v1	AS43.3	A35	BIM_B-439D	A25	DJFZ40	7751-1	DKU_NT_04	JJ-D34	CFSAN034339	GYL4	SRCM100072	MBE1283	BK100	SRCM100731	P42	SRCM100072	UCMB5113	UCMB-5033
629	629	629	629	629	629	629	629	629	629	629	629	19742-2	10075	5RB	AS43.3	3A-25B	B-4	At1	At1	BS-37	BK100	DKU_NT_04	A6	GF610	Jxnuwx-1	DE0189	GZB	SRCM100730	X030	MRC_16791
916	916	916	916	916	916	916	916	916	916	916	916	1B-23	2A-2B	7586-G	ATCC_12321	A6	BH072	BvL03	BIM_B-439D	BS89	Bv258	E1101	Bac57	LYLB4	LM2303	FS1092	SQR9	SRCM100731	ZY-1-1	TH16
7899	7899	7899	7899	7899	7899	7899	7899	7899	7899	7899	7899	9912D	3A-25B	ALB79	ATR2	ALB65	DE0064	CE2	EBL11	CC178	BvL03	H57	BY-2	MG33	M75	QST713	YJ11-1-4
10075	10075	10075	10075	10075	10075	10075	10075	10075	10075	10075	10075	ANSB01E	A6	AP194	B-1	ALB69	DE0095	DC-12	GBSW11	EBL11	Co1-6	KACC_18228	CHCC26801	UMAF6639	OSY-GA1	RC218
43504	43504	43504	43504	43504	43504	43504	43504	43504	43504	43504	43504	ARP23	ALB65	AP214	B1895	ATCC_12321	DE0139	DKU_NT_04	HMA-LCI	FZB42	MBE1283	KC41	DE0356	XK-4-1	ZL918
11B91	11B91	11B91	11B91	11B91	11B91	11B91	11B91	11B91	11B91	11B91	11B91	B25	ALB69	ASM241998v1	B-4	ATR2	DE0173	GB03	MBGJa9	GBSW11	P34	LABIM40	EGD-AQ14
12B	12B	12B	12B	12B	12B	12B	12B	12B	12B	12B	12B	BUU_004	ALB79	BE2	BS-37	Bac57	DE0204	GR4-5	P34	LPL-K103	SSBW-10	MG43	GFP-2
131-4	131-4	131-4	131-4	131-4	131-4	131-4	131-4	131-4	131-4	131-4	131-4	CBMB205	ATCC_12321	Bs006	BS89	BH072	DE0210	HMA-LCI	RHNK22	OSY-GA1	SSBW-19	NKG-1	Hx05
19742-1	19742-1	19742-1	19742-1	19742-1	19742-1	19742-1	19742-1	19742-1	19742-1	19742-1	19742-1	CE2	ATR2	BUU_004	CAU_B946	C2	DE0214	K26	SCDB_291	OSY-S3	SSBW-2	S141	NY12-2
19742-2	19742-2	19742-2	19742-2	19742-2	19742-2	19742-2	19742-2	19742-2	19742-2	19742-2	19742-2	CHCC26801	B15	BY-2	CC178	CHCC26801	DE0311	MBE1283	SCGB_1	S2	SSBW-8	SRCM100730	RHNK22
1B-23	1B-23	1B-23	1B-23	1B-23	1B-23	1B-23	1B-23	1B-23	1B-23	1B-23	1B-23	CMT-6	B26	CC09	CFSAN034338	CN026	DE0321	SRCM101413	SPB7	SYP-B637	X030	SRCM100731	Tu-100
2A-2B	2A-2B	2A-2B	2A-2B	2A-2B	2A-2B	2A-2B	2A-2B	2A-2B	2A-2B	2A-2B	2A-2B	Co1-6	B5	CFSAN034339	DE0064	CS1.10S	DE0432	SRCM103616	SSBW-18	TL7	ZY-1-1		Y14
3A-25B	3A-25B	3A-25B	3A-25B	3A-25B	3A-25B	3A-25B	3A-25B	3A-25B	3A-25B	3A-25B	3A-25B	DC-12	Bac57	CFSAN034340	DE0095	DE0356	DE0573	SRCM103639	TH16	TrigoCor1448
5B6	5B6	5B6	5B6	5B6	5B6	5B6	5B6	5B6	5B6	5B6	5B6	DE0356	BE2	CGMCC_11640	DE0139	EGD-AQ14	Fad_94	SRCM103691	UCMB5007	UTB96
5RB	5RB	5RB	5RB	5RB	5RB	5RB	5RB	5RB	7537-G2	5RB	5RB	DH8030	BH072	CHCC26801	DE0173	FH17	GB03	SRCM103788	UCMB5044	V167
7537-G2	7537-G2	7537-G2	7537-G2	7537-G2	7537-G2	7537-G2	7537-G2	7537-G2	7551-2	7537-G2	7537-G2	DJFZ40	BPC6	CMT-6	DE0204	FUA2155	GB1	UCMB5113	UCMB5113	V417
7551-2	7551-2	7551-2	7551-2	7551-2	7551-2	7551-2	7551-2	7551-2	7586-G	7551-2	7551-2	DR-08	Bs006	DE0064	DE0210	GB1	GH1-13	X030		ZeaDK315
7586-G	7586-G	7586-G	7586-G	7586-G	7586-G	7586-G	7586-G	7586-G	7751-1	7586-G	7586-G	F11	BvL03	DE0095	DE0214	JRS5	JRS5	XK-4-1
7751-1	7751-1	7751-1	7751-1	7751-1	7751-1	7751-1	7751-1	7751-1	9912D	7751-1	7751-1	Fito_F321	C2	DE0139	DE0311	JS25R	KCTC_13012	ZY-1-1
9912D	9912D	9912D	9912D	9912D	9912D	9912D	9912D	9912D	A25	9912D	A25	FJAT-46737	CC09	DE0173	DE0321	JW	KHG19
A25	A25	A25	A25	A25	A25	A25	A25	A25	A3	A25	A3	FJAT-52631	CFSAN034339	DE0189	DE0432	KCTC_13012	Lzh-a42
A3	A3	A3	A3	A3	A3	A3	A3	A3	A35	A3	A35	FKM10	CGMCC_11640	DE0204	DE0573	Lzh-5	MBE1283
A35	A35	A35	A35	A35	A35	A35	A35	A35	A6	A35	A6	GQJK49	CN026	DE0210	EBL11	Lzh-a42	NKYL29
A6	A6	A6	A6	A6	A6	A6	A6	A6	AGVL-005	A6	AGVL-005	HJ18-4	CS1.10S	DE0214	FH17	MRC_5958	NRRL_B-41580
AGVL-005	AGVL-005	AGVL-005	AGVL-005	AGVL-005	AGVL-005	AGVL-005	AGVL-005	AH159-1	AH159-1	AL7	AH159-1	IT-45	DE0189	DE0311	FZB42	NAU-B3	NRRL_B-4257
AH159-1	AH159-1	AH159-1	AH159-1	AH159-1	AH159-1	AH159-1	AH159-1	AL7	AL7	ALB65	AL7	J01	DE0372	DE0321	Hx05	NKYL29	NWUMFk_BS10.5
AL7	AL7	AL7	AL7	AL7	AL7	AL7	AL7	ALB65	ALB65	ALB69	ALB65	J-5	DSYZ	DE0356	JJ-D34	NRRL_B-41580	PEBA20
ALB65	ALB65	ALB65	ALB65	ALB65	ALB65	ALB65	ALB65	ALB69	ALB69	ALB79	ALB69	J7-1	EGD-AQ14	DE0372	JW	NRRL_B-4257	SJ-10
ALB69	ALB69	ALB69	ALB69	ALB69	ALB69	ALB69	ALB69	ALB79	ALB79	ANSB01E	ALB79	JK	Fad_94	DE0432	Jxnuwx-1	NY12-2	W1
ALB79	ALB79	ALB79	ALB79	ALB79	ALB79	ALB79	ALB79	ANSB01E	ANSB01E	AP183	ANSB01E	JT3-1	FH17	DE0573	L-1	PEBA20	Y2
ANSB01E	ANSB01E	ANSB01E	ANSB01E	ANSB01E	ANSB01E	ANSB01E	ANSB01E	AP183	AP183	AP194	AP183	JTYP2	FS001	DH8030	L75	SCGB_574	YAU_B9601-Y2
AP183	AP183	AP183	AP183	AP183	AP183	AP183	AP183	AP194	AP194	AP214	AP194	K26	FS1092	DSYZ	LK7	SGAir0473	ZeaDK315
AP194	AP194	AP194	AP194	AP194	AP194	AP194	AP194	AP214	AP214	ARP23	AP214	KACC_13105	FUA2155	F11	LM2303	SJ-10	ZJU1
AP214	AP214	AP214	AP214	AP214	AP214	AP214	AP214	ARP23	ARP23	AS43.3	ARP23	KC41	GB1	FS001	MB6	SPB7
ARP23	ARP23	ARP23	ARP23	ARP23	ARP23	ARP23	ARP23	AS43.3	AS43.3	ASM241998v1	AS43.3	LB002	GF423	FS1092	MH25	SPZ1
AS43.3	AS43.3	AS43.3	AS43.3	AS43.3	AS43.3	AS43.3	AS43.3	ASM241998v1	ASM241998v1	At1	ASM241998v1	LC1	HB-26	FTC01	MRC_5958	SRCM103639
ASM241998v1	ASM241998v1	ASM241998v1	ASM241998v1	ASM241998v1	ASM241998v1	ASM241998v1	ASM241998v1	At1	At1	ATCC_12321	At1	LDO2	JS25R	GF423	NB91	STP3
At1	At1	At1	At1	At1	At1	At1	At1	ATCC_12321	ATCC_12321	ATCC_19217	ATCC_12321	LFB112	JW	GF610	OSY-GA1	UMAF6614
ATCC_12321	ATCC_12321	ATCC_12321	ATCC_12321	ATCC_12321	ATCC_12321	ATCC_12321	ATCC_12321	ATCC_19217	ATCC_19217	ATR2	ATCC_19217	LG37	KCTC_13012	GH1-13	OSY-S3	UUS-1
ATCC_19217	ATCC_19217	ATCC_19217	ATCC_19217	ATCC_19217	ATCC_19217	ATCC_19217	ATCC_19217	ATR2	ATR2	B-1	ATR2	L-H15	KHG19	HB-26	PG12	W1
ATR2	ATR2	ATR2	ATR2	ATR2	ATR2	ATR2	ATR2	B-1	B-1	B15	B-1	L-S60	LP16S	HJ18-4	PW192	Y2
B-1	B-1	B-1	B-1	B-1	B-1	B15	B-1	B15	B15	B1895	B15	LS69	Lzh-5	J01	S1	YAU_B9601-Y2
B15	B15	B15	B15	B15	B15	B1895	B15	B1895	B1895	B25	B1895	Lx-11	Lzh-a42	JRS5	S2	ZJU1
B1895	B1895	B1895	B1895	B1895	B1895	B25	B1895	B25	B25	B26	B25	M27	MRC_16791	JRS8	SPZ1
B25	B25	B25	B25	B25	B25	B26	B25	B26	B26	B-4	B26	M49	MRC_5958	LB002	SYP-B637
B26	B26	B26	B26	B26	B26	B-4	B26	B-4	B-4	B4140	B-4	M75	NAU-B3	LFB112	TB1501
B-4	B-4	B-4	B-4	B-4	B-4	B4140	B-4	B4140	B4140	B5	B4140	MRC_16791	NKYL29	LYLB4	TJ02
B4140	B4140	B4140	B4140	B4140	B4140	B5	B4140	B5	B5	B6	B5	NBIF-001	NRRL_B-41580	M49	TL7
B5	B5	B5	B5	B5	B5	B6	B5	B6	B6	Bac57	B6	NBIF-003	NRRL_B-4257	MG33	UUS-1
B6	B6	B6	B6	B6	B6	Bac57	B6	Bac57	Bac57	BCSo1	Bac57	NJAU-Z9	OB9	NJN-6	V167
Bac57	Bac57	Bac57	Bac57	Bac57	Bac57	BCSo1	Bac57	BCSo1	BCSo1	BE2	BCSo1	NJN-6	ONU_553	NY12-2	V417
BCSo1	BCSo1	BCSo1	BCSo1	BCSo1	BCSo1	BE2	BCSo1	BE2	BE2	BH072	BE2	NY12-2	Pc3	OEE1	VMFN-A1
BE2	BE2	BE2	BE2	BE2	BE2	BH072	BE2	BH072	BH072	BIM_B-439D	BH072	OEE1	PEBA20	QST713	Y14
BH072	BH072	BH072	BH072	BH072	BH072	BIM_B-439D	BH072	BIM_B-439D	BIM_B-439D	BK100	BIM_B-439D	Q2B1	PW192	RHNK22	ZL918
BIM_B-439D	BIM_B-439D	BIM_B-439D	BIM_B-439D	BIM_B-439D	BIM_B-439D	BK100	BIM_B-439D	BPC6	BK100	BPC6	BK100	S3-1	QST713	SH-B74
BK100	BK100	BK100	BK100	BK100	BK100	BPC6	BK100	Bs006	BPC6	Bs006	BPC6	S499	SCGB_574	SYBC_H47
BPC6	BPC6	BPC6	BPC6	BPC6	BPC6	Bs006	BPC6	BS-37	Bs006	BS-37	Bs006	SB-9	SGAir0473	TF28
Bs006	Bs006	Bs006	Bs006	Bs006	Bs006	BS-37	Bs006	BS89	BS-37	BS89	BS-37	SK19.001	SJ-10	Tu-100
BS-37	BS-37	BS-37	BS-37	BS-37	BS-37	BS89	BS-37	Bs-916	BS89	Bs-916	BS89	SRCM100072	SPB7	UMAF6639
BS89	BS89	BS89	BS89	BS89	BS89	Bs-916	BS89	BUU_004	Bs-916	BUU_004	Bs-916	SRCM100730	SPZ1	WJH
Bs-916	Bs-916	Bs-916	Bs-916	Bs-916	Bs-916	BUU_004	Bs-916	Bv258	BUU_004	Bv258	BUU_004	SRCM100731	STP3	WRN014
BUU_004	BUU_004	BUU_004	BUU_004	BUU_004	BUU_004	Bv258	BUU_004	BvL03	Bv258	BvL03	Bv258	SRCM103616	SYBC_H47
Bv258	Bv258	Bv258	Bv258	Bv258	Bv258	BvL03	Bv258	BY-2	BvL03	BY-2	BvL03	SRCM103639	TF28
BvL03	BvL03	BvL03	BvL03	BvL03	BvL03	BY-2	BvL03	C2	BY-2	C2	BY-2	SRCM103691	TH16
BY-2	BY-2	BY-2	BY-2	BY-2	BY-2	C2	BY-2	CAU_B946	C2	CAU_B946	C2	SRCM103788	UCMB5036
C2	C2	C2	C2	C2	C2	CAU_B946	C2	CBMB205	CAU_B946	CBMB205	CAU_B946	sx01604	UMAF6614
CAU_B946	CAU_B946	CAU_B946	CAU_B946	CAU_B946	CAU_B946	CBMB205	CAU_B946	CC09	CBMB205	CC09	CBMB205	T20E-257	UUS-1
CBMB205	CBMB205	CBMB205	CBMB205	CBMB205	CBMB205	CC09	CBMB205	CC178	CC09	CC178	CC09	TK2	VMFN-A1
CC09	CC09	CC09	CC09	CC09	CC09	CC178	CC09	CE2	CC178	CE2	CC178	UASWS_BA1	W1
CC178	CC178	CC178	CC178	CC178	CC178	CE2	CC178	CFSAN034338	CE2	CFSAN034338	CE2	UNC69MF	W2
CE2	CE2	CE2	CE2	CE2	CE2	CFSAN034338	CE2	CFSAN034339	CFSAN034338	CFSAN034339	CFSAN034338	V4	X030
CFSAN034338	CFSAN034338	CFSAN034338	CFSAN034338	CFSAN034338	CFSAN034338	CFSAN034339	CFSAN034338	CFSAN034340	CFSAN034339	CFSAN034340	CFSAN034339	VCC-2003	Y2
CFSAN034339	CFSAN034339	CFSAN034339	CFSAN034339	CFSAN034339	CFSAN034339	CFSAN034340	CFSAN034339	CGMCC_11640	CFSAN034340	CGMCC_11640	CFSAN034340	WJH	YAU_B9601-Y2
CFSAN034340	CFSAN034340	CFSAN034340	CFSAN034340	CFSAN034340	CFSAN034340	CGMCC_11640	CFSAN034340	CHCC26801	CGMCC_11640	CHCC26801	CGMCC_11640	WRN014	ZJU1
CGMCC_11640	CGMCC_11640	CGMCC_11640	CGMCC_11640	CGMCC_11640	CGMCC_11640	CHCC26801	CGMCC_11640	CMT-6	CHCC26801	CMT-6	CHCC26801	WS-8
CHCC26801	CHCC26801	CHCC26801	CHCC26801	CHCC26801	CHCC26801	CMT-6	CHCC26801	CN026	CMT-6	CN026	CMT-6	X1
CMT-6	CMT-6	CMT-6	CMT-6	CMT-6	CMT-6	CN026	CMT-6	Co1-6	CN026	Co1-6	CN026	YL1
CN026	CN026	CN026	CN026	CN026	CN026	Co1-6	CN026	CS1.10S	Co1-6	CS1.10S	Co1-6	ZF2
Co1-6	Co1-6	Co1-6	Co1-6	Co1-6	Co1-6	CS1.10S	Co1-6	DC-12	CS1.10S	DC-12	CS1.10S
CS1.10S	CS1.10S	CS1.10S	CS1.10S	CS1.10S	CS1.10S	DC-12	CS1.10S	DE0064	DC-12	DE0064	DE0064
DC-12	DC-12	DC-12	DC-12	DC-12	DC-12	DE0064	DC-12	DE0095	DE0064	DE0095	DE0095
DE0064	DE0064	DE0064	DE0064	DE0064	DE0064	DE0095	DE0064	DE0139	DE0095	DE0139	DE0139
DE0095	DE0095	DE0095	DE0095	DE0095	DE0095	DE0139	DE0095	DE0173	DE0139	DE0173	DE0173
DE0139	DE0139	DE0139	DE0139	DE0139	DE0139	DE0173	DE0139	DE0189	DE0173	DE0189	DE0189
DE0173	DE0173	DE0173	DE0173	DE0173	DE0173	DE0189	DE0173	DE0204	DE0189	DE0204	DE0204
DE0189	DE0189	DE0189	DE0189	DE0189	DE0189	DE0204	DE0189	DE0210	DE0204	DE0210	DE0210
DE0204	DE0204	DE0204	DE0204	DE0204	DE0204	DE0210	DE0204	DE0214	DE0210	DE0214	DE0214
DE0210	DE0210	DE0210	DE0210	DE0210	DE0210	DE0214	DE0210	DE0311	DE0214	DE0311	DE0311
DE0214	DE0214	DE0214	DE0214	DE0214	DE0214	DE0311	DE0214	DE0321	DE0311	DE0321	DE0321
DE0311	DE0311	DE0311	DE0311	DE0311	DE0311	DE0321	DE0311	DE0356	DE0321	DE0356	DE0356
DE0321	DE0321	DE0321	DE0321	DE0321	DE0321	DE0356	DE0321	DE0372	DE0356	DE0372	DE0372
DE0356	DE0356	DE0356	DE0356	DE0356	DE0356	DE0372	DE0356	DE0432	DE0372	DE0432	DE0432
DE0372	DE0372	DE0372	DE0372	DE0372	DE0372	DE0432	DE0372	DE0573	DE0432	DE0573	DE0573
DE0432	DE0432	DE0432	DE0432	DE0432	DE0432	DE0573	DE0432	DH8030	DE0573	DH8030	DH8030
DE0573	DE0573	DE0573	DE0573	DE0573	DE0573	DH8030	DE0573	DJFZ40	DH8030	DJFZ40	DR-08
DH8030	DH8030	DH8030	DH8030	DH8030	DH8030	DJFZ40	DH8030	DKU_NT_04	DJFZ40	DKU_NT_04	DSYZ
DJFZ40	DJFZ40	DJFZ40	DJFZ40	DJFZ40	DJFZ40	DKU_NT_04	DJFZ40	DR-08	DKU_NT_04	DR-08	E1101
DKU_NT_04	DKU_NT_04	DKU_NT_04	DKU_NT_04	DKU_NT_04	DKU_NT_04	DR-08	DKU_NT_04	DSYZ	DR-08	DSYZ	EBL11
DR-08	DR-08	DR-08	DR-08	DR-08	DR-08	DSYZ	DR-08	E1101	DSYZ	E1101	EGD-AQ14
DSYZ	DSYZ	DSYZ	DSYZ	DSYZ	DSYZ	E1101	DSYZ	EBL11	E1101	EBL11	EPS2017
E1101	E1101	E1101	E1101	E1101	E1101	EBL11	E1101	EGD-AQ14	EBL11	EGD-AQ14	F11
EBL11	EBL11	EBL11	EBL11	EBL11	EBL11	EGD-AQ14	EBL11	EPS2017	EGD-AQ14	EPS2017	Fad_94
EGD-AQ14	EGD-AQ14	EGD-AQ14	EGD-AQ14	EGD-AQ14	EGD-AQ14	EPS2017	EGD-AQ14	F11	EPS2017	F11	FH17
EPS2017	EPS2017	EPS2017	EPS2017	EPS2017	EPS2017	F11	EPS2017	Fad_94	F11	Fad_94	Fito_F321
F11	F11	F11	F11	F11	F11	Fad_94	F11	FH17	Fad_94	FH17	FJAT-46737
Fad_94	Fad_94	Fad_94	Fad_94	Fad_94	Fad_94	FH17	Fad_94	Fito_F321	FH17	Fito_F321	FJAT-52631
FH17	FH17	FH17	FH17	FH17	FH17	Fito_F321	FH17	FJAT-46737	Fito_F321	FJAT-46737	FKM10
Fito_F321	Fito_F321	Fito_F321	Fito_F321	Fito_F321	Fito_F321	FJAT-46737	Fito_F321	FJAT-52631	FJAT-46737	FJAT-52631	FS001
FJAT-46737	FJAT-46737	FJAT-46737	FJAT-46737	FJAT-46737	FJAT-46737	FJAT-52631	FJAT-46737	FKM10	FJAT-52631	FKM10	FS1092
FJAT-52631	FJAT-52631	FJAT-52631	FJAT-52631	FJAT-52631	FJAT-52631	FKM10	FJAT-52631	FS001	FKM10	FS001	FTC01
FKM10	FKM10	FKM10	FKM10	FKM10	FKM10	FS001	FKM10	FS1092	FS001	FS1092	FUA2155
FS001	FS001	FS001	FS001	FS001	FS001	FS1092	FS001	FTC01	FS1092	FTC01	FZB42
FS1092	FS1092	FS1092	FS1092	FS1092	FS1092	FTC01	FS1092	FUA2155	FTC01	FUA2155	G341
FTC01	FTC01	FTC01	FTC01	FTC01	FTC01	FUA2155	FTC01	FZB42	FUA2155	FZB42	GB03
FUA2155	FUA2155	FUA2155	FUA2155	FUA2155	FUA2155	FZB42	FUA2155	G341	FZB42	G341	GB1
FZB42	FZB42	FZB42	FZB42	FZB42	FZB42	G341	FZB42	GB03	G341	GB03	GBSW11
G341	G341	G341	G341	G341	G341	GB03	G341	GB1	GB03	GB1	GF423
GB03	GB03	GB03	GB03	GB03	GB03	GB1	GB03	GBSW11	GB1	GBSW11	GF610
GB1	GB1	GB1	GB1	GB1	GB1	GBSW11	GB1	GF423	GBSW11	GF423	GFP-2
GBSW11	GBSW11	GBSW11	GBSW11	GBSW11	GBSW11	GF423	GBSW11	GF610	GF423	GF610	GH1-13
GF423	GF423	GF423	GF423	GF423	GF423	GF610	GF423	GFP-2	GF610	GFP-2	GQJK49
GF610	GF610	GF610	GF610	GF610	GF610	GFP-2	GF610	GH1-13	GFP-2	GH1-13	GR4-5
GFP-2	GFP-2	GFP-2	GFP-2	GFP-2	GFP-2	GH1-13	GFP-2	GQJK49	GH1-13	GQJK49	GYL4
GH1-13	GH1-13	GH1-13	GH1-13	GH1-13	GH1-13	GQJK49	GH1-13	GR4-5	GQJK49	GR4-5	GZB
GQJK49	GQJK49	GQJK49	GQJK49	GQJK49	GQJK49	GR4-5	GQJK49	GYL4	GR4-5	GYL4	H57
GR4-5	GR4-5	GR4-5	GR4-5	GR4-5	GR4-5	GYL4	GR4-5	GZB	GYL4	GZB	HB-26
GYL4	GYL4	GYL4	GYL4	GYL4	GYL4	GZB	GYL4	H57	GZB	H57	HJ18-4
GZB	GZB	GZB	GZB	GZB	GZB	H57	GZB	HB-26	H57	HB-26	HMA-LCI
H57	H57	H57	H57	H57	H57	HB-26	H57	HJ18-4	HB-26	HJ18-4	Hx05
HB-26	HB-26	HB-26	HB-26	HB-26	HB-26	HJ18-4	HB-26	HMA-LCI	HJ18-4	HMA-LCI	IT-45
HJ18-4	HJ18-4	HJ18-4	HJ18-4	HJ18-4	HJ18-4	HMA-LCI	HJ18-4	Hx05	HMA-LCI	Hx05	J01
HMA-LCI	HMA-LCI	HMA-LCI	HMA-LCI	HMA-LCI	HMA-LCI	Hx05	HMA-LCI	IT-45	Hx05	IT-45	J-5
Hx05	Hx05	Hx05	Hx05	Hx05	Hx05	IT-45	Hx05	J01	IT-45	J01	J7-1
IT-45	IT-45	IT-45	IT-45	IT-45	IT-45	J01	IT-45	J-5	J01	J-5	JJ-D34
J01	J01	J01	J01	J01	J01	J-5	J01	J7-1	J-5	J7-1	JK
J-5	J-5	J-5	J-5	J-5	J-5	J7-1	J7-1	JJ-D34	J7-1	JJ-D34	JRS5
J7-1	J7-1	J7-1	J7-1	J7-1	J7-1	JJ-D34	JJ-D34	JK	JJ-D34	JK	JRS8
JJ-D34	JJ-D34	JJ-D34	JJ-D34	JJ-D34	JJ-D34	JK	JK	JRS5	JK	JRS5	JS25R
JK	JK	JK	JK	JK	JK	JRS5	JRS5	JRS8	JRS5	JRS8	JT3-1
JRS5	JRS5	JRS5	JRS5	JRS5	JRS5	JRS8	JRS8	JS25R	JRS8	JS25R	JTYP2
JRS8	JRS8	JRS8	JRS8	JRS8	JRS8	JS25R	JS25R	JT3-1	JS25R	JT3-1	JW
JS25R	JS25R	JS25R	JS25R	JS25R	JS25R	JT3-1	JT3-1	JTYP2	JT3-1	JTYP2	Jxnuwx-1
JT3-1	JT3-1	JT3-1	JT3-1	JT3-1	JT3-1	JTYP2	JTYP2	JW	JTYP2	JW	KACC_13105
JTYP2	JTYP2	JTYP2	JTYP2	JTYP2	JTYP2	JW	JW	Jxnuwx-1	JW	K26	KACC_18228
JW	JW	JW	JW	JW	JW	Jxnuwx-1	Jxnuwx-1	K26	Jxnuwx-1	KACC_13105	KCTC_13012
Jxnuwx-1	Jxnuwx-1	Jxnuwx-1	Jxnuwx-1	Jxnuwx-1	Jxnuwx-1	K26	K26	KACC_13105	K26	KACC_18228	KD1
K26	K26	K26	K26	K26	K26	KACC_13105	KACC_13105	KACC_18228	KACC_13105	KC41	KHG19
KACC_13105	KACC_13105	KACC_13105	KACC_13105	KACC_13105	KACC_13105	KACC_18228	KACC_18228	KC41	KC41	KCTC_13012	KT1
KACC_18228	KACC_18228	KACC_18228	KACC_18228	KACC_18228	KACC_18228	KC41	KC41	KCTC_13012	KCTC_13012	KD1	L-1
KC41	KC41	KC41	KC41	KC41	KC41	KCTC_13012	KCTC_13012	KD1	KD1	KHG19	L75
KCTC_13012	KCTC_13012	KCTC_13012	KCTC_13012	KCTC_13012	KCTC_13012	KD1	KD1	KHG19	KHG19	KT1	LABIM40
KD1	KD1	KD1	KD1	KD1	KD1	KHG19	KHG19	KT1	KT1	L-1	LB002
KHG19	KHG19	KHG19	KHG19	KHG19	KHG19	KT1	KT1	L-1	L-1	L75	LC1
KT1	KT1	KT1	KT1	KT1	KT1	L-1	L-1	L75	L75	LABIM40	LDO2
L-1	L-1	L-1	L-1	L-1	L-1	L75	L75	LABIM40	LABIM40	LB002	LFB112
L75	L75	L75	L75	L75	L75	LABIM40	LABIM40	LB002	LB002	LC1	LG37
LABIM40	LABIM40	LABIM40	LABIM40	LABIM40	LABIM40	LB002	LB002	LC1	LC1	LDO2	L-H15
LB002	LB002	LB002	LB002	LB002	LB002	LC1	LC1	LDO2	LDO2	LFB112	LK7
LC1	LC1	LC1	LC1	LC1	LC1	LDO2	LDO2	LFB112	LFB112	LG37	LM2303
LDO2	LDO2	LDO2	LDO2	LDO2	LDO2	LFB112	LFB112	LG37	LG37	L-H15	LPL-K103
LFB112	LFB112	LFB112	LFB112	LFB112	LFB112	LG37	LG37	L-H15	L-H15	LK7	L-S60
LG37	LG37	LG37	LG37	LG37	LG37	L-H15	L-H15	LK7	LK7	LM2303	LS69
L-H15	L-H15	L-H15	L-H15	L-H15	L-H15	LK7	LK7	LP16S	LM2303	LPL-K103	Lx-11
LK7	LK7	LK7	LK7	LK7	LK7	LM2303	LM2303	LPL-K103	LP16S	L-S60	LYLB4
LM2303	LM2303	LM2303	LP16S	LM2303	LM2303	LP16S	LP16S	L-S60	LPL-K103	LS69	Lzh-5
LP16S	LP16S	LP16S	LPL-K103	LP16S	LP16S	LPL-K103	LPL-K103	LS69	L-S60	Lx-11	Lzh-a42
LPL-K103	LPL-K103	LPL-K103	L-S60	LPL-K103	LPL-K103	L-S60	L-S60	Lx-11	LS69	LYLB4	M27
L-S60	L-S60	L-S60	LS69	L-S60	L-S60	LS69	LS69	LYLB4	Lx-11	Lzh-5	M49
LS69	LS69	LS69	Lx-11	LS69	LS69	Lx-11	Lx-11	Lzh-5	LYLB4	Lzh-a42	M75
Lx-11	Lx-11	Lx-11	LYLB4	Lx-11	Lx-11	LYLB4	LYLB4	Lzh-a42	Lzh-5	M27	MB6
LYLB4	LYLB4	LYLB4	Lzh-5	LYLB4	LYLB4	Lzh-5	Lzh-5	M27	Lzh-a42	M49	MBE1283
Lzh-5	Lzh-5	Lzh-5	Lzh-a42	Lzh-5	Lzh-5	Lzh-a42	Lzh-a42	M49	M27	M75	MBGJa9
Lzh-a42	Lzh-a42	Lzh-a42	M27	Lzh-a42	Lzh-a42	M27	M27	M75	M49	MB6	MG33
M27	M27	M27	M49	M27	M27	M49	M49	MB6	M75	MBE1283	MG43
M49	M49	M49	M75	M49	M49	M75	M75	MBE1283	MB6	MBGJa9	MH25
M75	M75	M75	MB6	M75	M75	MB6	MB6	MBGJa9	MBE1283	MG33	MRC_5958
MB6	MB6	MB6	MBE1283	MB6	MB6	MBE1283	MBE1283	MG33	MBGJa9	MG43	NAU-B3
MBE1283	MBE1283	MBE1283	MBGJa9	MBE1283	MBE1283	MBGJa9	MBGJa9	MG43	MG33	MH25	NB91
MBGJa9	MBGJa9	MBGJa9	MG33	MBGJa9	MG33	MG33	MG33	MH25	MH25	MRC_16791	NBIF-001
MG33	MG33	MG33	MG43	MG33	MG43	MG43	MG43	MRC_16791	MRC_16791	MRC_5958	NBIF-003
MG43	MG43	MG43	MH25	MG43	MH25	MH25	MH25	MRC_5958	MRC_5958	NAU-B3	NJAU-Z9
MH25	MH25	MH25	MRC_16791	MH25	MRC_16791	MRC_16791	MRC_16791	NAU-B3	NAU-B3	NB91	NJN-6
MRC_16791	MRC_16791	MRC_16791	MRC_5958	MRC_16791	MRC_5958	MRC_5958	MRC_5958	NB91	NB91	NBIF-001	NKG-1
MRC_5958	MRC_5958	MRC_5958	NAU-B3	MRC_5958	NAU-B3	NAU-B3	NAU-B3	NBIF-001	NBIF-001	NBIF-003	NKYL29
NAU-B3	NAU-B3	NAU-B3	NB91	NAU-B3	NB91	NB91	NB91	NBIF-003	NBIF-003	NJAU-Z9	NRRL_B-41580
NB91	NB91	NB91	NBIF-001	NB91	NBIF-001	NBIF-001	NBIF-001	NJAU-Z9	NJAU-Z9	NJN-6	NRRL_B-4257
NBIF-001	NBIF-001	NBIF-001	NBIF-003	NBIF-001	NBIF-003	NBIF-003	NBIF-003	NJN-6	NJN-6	NKG-1	NWUMFk_BS10.5
NBIF-003	NBIF-003	NBIF-003	NJAU-Z9	NBIF-003	NJAU-Z9	NJAU-Z9	NJAU-Z9	NKG-1	NKG-1	NKYL29	NY12-2
NJAU-Z9	NJAU-Z9	NJAU-Z9	NJN-6	NJAU-Z9	NJN-6	NJN-6	NJN-6	NKYL29	NKYL29	NRRL_B-41580	OB9
NJN-6	NJN-6	NJN-6	NKG-1	NJN-6	NKG-1	NKG-1	NKG-1	NRRL_B-41580	NRRL_B-41580	NRRL_B-4257	OEE1
NKG-1	NKG-1	NKG-1	NKYL29	NKG-1	NKYL29	NKYL29	NKYL29	NRRL_B-4257	NRRL_B-4257	NWUMFk_BS10.5	ONU_553
NKYL29	NKYL29	NKYL29	NRRL_B-41580	NKYL29	NRRL_B-41580	NRRL_B-41580	NRRL_B-41580	NWUMFk_BS10.5	NWUMFk_BS10.5	NY12-2	OSY-GA1
NRRL_B-41580	NRRL_B-41580	NRRL_B-41580	NRRL_B-4257	NRRL_B-41580	NRRL_B-4257	NRRL_B-4257	NRRL_B-4257	NY12-2	NY12-2	OB9	OSY-S3
NRRL_B-4257	NRRL_B-4257	NRRL_B-4257	NWUMFk_BS10.5	NRRL_B-4257	NWUMFk_BS10.5	NWUMFk_BS10.5	NWUMFk_BS10.5	OB9	OB9	OEE1	P34
NWUMFk_BS10.5	NWUMFk_BS10.5	NWUMFk_BS10.5	NY12-2	NWUMFk_BS10.5	NY12-2	NY12-2	NY12-2	OEE1	OEE1	ONU_553	P42
NY12-2	NY12-2	NY12-2	OB9	NY12-2	OB9	OB9	OB9	ONU_553	ONU_553	OSY-GA1	Pc3
OB9	OB9	OB9	OEE1	OB9	OEE1	OEE1	OEE1	OSY-GA1	OSY-GA1	P34	PEBA20
OEE1	OEE1	OEE1	ONU_553	OEE1	ONU_553	ONU_553	ONU_553	OSY-S3	OSY-S3	P42	PG12
ONU_553	ONU_553	ONU_553	OSY-GA1	ONU_553	OSY-GA1	OSY-GA1	OSY-GA1	P34	P34	Pc3	PW192
OSY-GA1	OSY-GA1	OSY-GA1	OSY-S3	OSY-GA1	OSY-S3	OSY-S3	OSY-S3	P42	P42	PEBA20	Q2B1
OSY-S3	OSY-S3	OSY-S3	P34	OSY-S3	P34	P34	P34	Pc3	Pc3	PG12	QST713
P34	P34	P34	P42	P34	P42	P42	P42	PEBA20	PEBA20	PW192	RC218
P42	P42	P42	Pc3	P42	Pc3	Pc3	Pc3	PG12	PG12	Q2B1	RHNK22
Pc3	Pc3	Pc3	PEBA20	Pc3	PEBA20	PEBA20	PEBA20	PW192	PW192	QST713	S1
PEBA20	PEBA20	PEBA20	PG12	PEBA20	PG12	PG12	PG12	Q2B1	Q2B1	RC218	S141
PG12	PG12	PG12	PW192	PG12	PW192	PW192	PW192	QST713	QST713	RHNK22	S2
PW192	PW192	PW192	Q2B1	PW192	Q2B1	Q2B1	Q2B1	RC218	RC218	S1	S3-1
Q2B1	Q2B1	Q2B1	QST713	Q2B1	QST713	QST713	QST713	RHNK22	RHNK22	S141	S499
QST713	QST713	QST713	RC218	QST713	RC218	RC218	RC218	S1	S1	S2	SB1216
RC218	RC218	RC218	RHNK22	RC218	RHNK22	RHNK22	RHNK22	S141	S2	S3-1	SB-9
RHNK22	RHNK22	RHNK22	S1	RHNK22	S1	S1	S1	S2	S3-1	S499	SCDB_291
S1	S1	S1	S141	S1	S141	S141	S141	S3-1	S499	SB1216	SCGB_1
S141	S141	S141	S2	S141	S2	S2	S2	S499	SB1216	SB-9	SCGB_574
S2	S2	S2	S3-1	S2	S3-1	S3-1	S3-1	SB1216	SB-9	SCDB_291	SGAir0473
S3-1	S3-1	S3-1	S499	S3-1	S499	S499	S499	SB-9	SCDB_291	SCGB_1	SH-B74
S499	S499	S499	SB1216	S499	SB1216	SB1216	SB-9	SCDB_291	SCGB_1	SCGB_574	SJ-10
SB1216	SB1216	SB1216	SB-9	SB1216	SB-9	SB-9	SCDB_291	SCGB_1	SCGB_574	SGAir0473	SK007
SB-9	SB-9	SB-9	SCDB_291	SB-9	SCDB_291	SCDB_291	SCGB_1	SCGB_574	SGAir0473	SH-B74	SPB7
SCDB_291	SCDB_291	SCDB_291	SCGB_1	SCDB_291	SCGB_1	SCGB_1	SCGB_574	SGAir0473	SH-B74	SJ-10	SPZ1
SCGB_1	SCGB_1	SCGB_1	SCGB_574	SCGB_1	SCGB_574	SCGB_574	SGAir0473	SH-B74	SJ-10	SK007	SQR9
SCGB_574	SCGB_574	SCGB_574	SGAir0473	SCGB_574	SGAir0473	SGAir0473	SH-B74	SJ-10	SK007	SK19.001	SSBW-10
SGAir0473	SGAir0473	SGAir0473	SH-B74	SGAir0473	SH-B74	SH-B74	SJ-10	SK007	SK19.001	SPB7	SSBW-18
SH-B74	SH-B74	SH-B74	SJ-10	SH-B74	SJ-10	SJ-10	SK007	SK19.001	SPB7	SPZ1	SSBW-19
SJ-10	SJ-10	SJ-10	SK007	SJ-10	SK007	SK007	SK19.001	SPB7	SPZ1	SQR9	SSBW-2
SK007	SK007	SK007	SK19.001	SK007	SK19.001	SK19.001	SPB7	SPZ1	SQR9	SRCM100072	SSBW-8
SK19.001	SK19.001	SK19.001	SPB7	SK19.001	SPB7	SPB7	SPZ1	SQR9	SRCM100072	SRCM100730	STP3
SPB7	SPB7	SPB7	SPZ1	SPB7	SPZ1	SPZ1	SQR9	SRCM100072	SRCM100730	SRCM100731	sx01604
SPZ1	SPZ1	SPZ1	SQR9	SPZ1	SQR9	SQR9	SRCM100072	SRCM100730	SRCM100731	SRCM101413	SYBC_H47
SQR9	SQR9	SQR9	SRCM100072	SQR9	SRCM100072	SRCM100072	SRCM100730	SRCM100731	SRCM101413	SRCM103616	SYP-B637
SRCM100072	SRCM100072	SRCM100072	SRCM100730	SRCM100072	SRCM100730	SRCM100730	SRCM100731	SRCM101413	SRCM103616	SRCM103639	T20E-257
SRCM100730	SRCM100730	SRCM100730	SRCM100731	SRCM100730	SRCM100731	SRCM100731	SRCM101413	SRCM103616	SRCM103639	SRCM103691	TB1501
SRCM100731	SRCM100731	SRCM100731	SRCM101413	SRCM100731	SRCM101413	SRCM101413	SRCM103616	SRCM103639	SRCM103691	SRCM103788	TF28
SRCM101413	SRCM101413	SRCM101413	SRCM103616	SRCM101413	SRCM103616	SRCM103616	SRCM103639	SRCM103691	SRCM103788	SSBW-10	TH16
SRCM103616	SRCM103616	SRCM103616	SRCM103639	SRCM103616	SRCM103639	SRCM103639	SRCM103691	SRCM103788	SSBW-10	SSBW-18	TJ02
SRCM103639	SRCM103639	SRCM103639	SRCM103691	SRCM103639	SRCM103691	SRCM103691	SRCM103788	SSBW-10	SSBW-18	SSBW-19	TK2
SRCM103691	SRCM103691	SRCM103691	SRCM103788	SRCM103691	SRCM103788	SRCM103788	SSBW-10	SSBW-18	SSBW-19	SSBW-2	TL7
SRCM103788	SRCM103788	SRCM103788	SSBW-10	SRCM103788	SSBW-10	SSBW-10	SSBW-18	SSBW-19	SSBW-2	SSBW-8	TrigoCor1448
SSBW-10	SSBW-10	SSBW-10	SSBW-18	SSBW-10	SSBW-18	SSBW-18	SSBW-19	SSBW-2	SSBW-8	STP3	Tu-100
SSBW-18	SSBW-18	SSBW-18	SSBW-19	SSBW-18	SSBW-19	SSBW-19	SSBW-2	SSBW-8	STP3	sx01604	UASWS_BA1
SSBW-19	SSBW-19	SSBW-19	SSBW-2	SSBW-19	SSBW-2	SSBW-2	SSBW-8	STP3	sx01604	SYBC_H47	UCMB5007
SSBW-2	SSBW-2	SSBW-2	SSBW-8	SSBW-2	SSBW-8	SSBW-8	STP3	sx01604	SYBC_H47	SYP-B637	UCMB-5033
SSBW-8	SSBW-8	SSBW-8	STP3	SSBW-8	STP3	STP3	sx01604	SYBC_H47	SYP-B637	T20E-257	UCMB5036
STP3	STP3	STP3	sx01604	STP3	sx01604	sx01604	SYBC_H47	SYP-B637	T20E-257	TB1501	UCMB5044
sx01604	sx01604	sx01604	SYBC_H47	sx01604	SYBC_H47	SYBC_H47	SYP-B637	T20E-257	TB1501	TF28	UCMB5113
SYBC_H47	SYBC_H47	SYBC_H47	SYP-B637	SYBC_H47	SYP-B637	SYP-B637	T20E-257	TB1501	TF28	TH16	UMAF6614
SYP-B637	SYP-B637	SYP-B637	T20E-257	SYP-B637	T20E-257	T20E-257	TB1501	TF28	TH16	TJ02	UMAF6639
T20E-257	T20E-257	T20E-257	TB1501	T20E-257	TB1501	TB1501	TF28	TH16	TJ02	TK2	UTB96
TB1501	TB1501	TB1501	TF28	TB1501	TF28	TF28	TH16	TJ02	TK2	TL7	UUS-1
TF28	TF28	TF28	TH16	TF28	TH16	TH16	TJ02	TK2	TL7	TrigoCor1448	V167
TH16	TH16	TH16	TJ02	TH16	TJ02	TJ02	TK2	TL7	TrigoCor1448	Tu-100	V4
TJ02	TJ02	TJ02	TK2	TJ02	TK2	TK2	TL7	TrigoCor1448	Tu-100	UASWS_BA1	V417
TK2	TK2	TK2	TL7	TK2	TL7	TL7	TrigoCor1448	Tu-100	UASWS_BA1	UCMB5007	VCC-2003
TL7	TL7	TL7	TrigoCor1448	TL7	TrigoCor1448	TrigoCor1448	Tu-100	UASWS_BA1	UCMB5007	UCMB-5033	VMFN-A1
TrigoCor1448	TrigoCor1448	TrigoCor1448	Tu-100	TrigoCor1448	Tu-100	Tu-100	UASWS_BA1	UCMB5007	UCMB-5033	UCMB5036	W1
Tu-100	Tu-100	Tu-100	UASWS_BA1	Tu-100	UASWS_BA1	UASWS_BA1	UCMB5007	UCMB-5033	UCMB5036	UCMB5044	W2
UASWS_BA1	UASWS_BA1	UASWS_BA1	UCMB5007	UASWS_BA1	UCMB5007	UCMB5007	UCMB-5033	UCMB5036	UCMB5044	UCMB5113	WJH
UCMB5007	UCMB5007	UCMB5007	UCMB-5033	UCMB5007	UCMB-5033	UCMB-5033	UCMB5036	UCMB5044	UCMB5113	UMAF6614	WRN014
UCMB-5033	UCMB-5033	UCMB-5033	UCMB5036	UCMB-5033	UCMB5036	UCMB5036	UCMB5044	UCMB5113	UMAF6614	UMAF6639	WS-8
UCMB5036	UCMB5036	UCMB5036	UCMB5044	UCMB5036	UCMB5044	UCMB5044	UCMB5113	UMAF6614	UMAF6639	UNC69MF	X030
UCMB5044	UCMB5044	UCMB5044	UCMB5113	UCMB5044	UCMB5113	UCMB5113	UMAF6614	UMAF6639	UTB96	UTB96	X1
UCMB5113	UCMB5113	UCMB5113	UMAF6614	UCMB5113	UMAF6614	UMAF6614	UMAF6639	UNC69MF	UUS-1	UUS-1	XK-4-1
UMAF6614	UMAF6614	UMAF6614	UMAF6639	UMAF6614	UMAF6639	UMAF6639	UTB96	UTB96	V167	V167	Y14
UMAF6639	UMAF6639	UMAF6639	UNC69MF	UMAF6639	UTB96	UTB96	UUS-1	UUS-1	V4	V4	Y2
UNC69MF	UNC69MF	UNC69MF	UTB96	UTB96	UUS-1	UUS-1	V167	V167	V417	V417	YAU_B9601-Y2
UTB96	UTB96	UTB96	UUS-1	UUS-1	V167	V167	V4	V4	VCC-2003	VCC-2003	YJ11-1-4
UUS-1	UUS-1	UUS-1	V167	V167	V4	V4	V417	V417	VMFN-A1	VMFN-A1	YL1
V167	V167	V167	V4	V4	V417	V417	VCC-2003	VCC-2003	W1	W1	ZeaDK315
V4	V4	V4	V417	V417	VCC-2003	VCC-2003	VMFN-A1	VMFN-A1	W2	W2	ZF2
V417	V417	V417	VCC-2003	VCC-2003	VMFN-A1	VMFN-A1	W1	W1	WJH	WJH	ZJU1
VCC-2003	VCC-2003	VCC-2003	VMFN-A1	VMFN-A1	W1	W1	W2	W2	WRN014	WRN014	ZL918
VMFN-A1	VMFN-A1	VMFN-A1	W1	W1	W2	W2	WJH	WJH	WS-8	WS-8	ZY-1-1
W1	W1	W1	W2	W2	WJH	WJH	WRN014	WRN014	X030	X030
W2	W2	W2	WJH	WJH	WRN014	WRN014	WS-8	WS-8	X1	X1
WJH	WJH	WJH	WRN014	WRN014	WS-8	WS-8	X030	X030	XK-4-1	XK-4-1
WRN014	WRN014	WRN014	WS-8	WS-8	X030	X030	X1	X1	Y14	Y14
WS-8	WS-8	WS-8	X030	X030	X1	X1	XK-4-1	XK-4-1	Y2	Y2
X030	X030	X030	X1	X1	XK-4-1	XK-4-1	Y14	Y14	YAU_B9601-Y2	YAU_B9601-Y2
X1	X1	X1	XK-4-1	XK-4-1	Y14	Y14	Y2	Y2	YJ11-1-4	YJ11-1-4
XK-4-1	XK-4-1	XK-4-1	Y14	Y14	Y2	Y2	YAU_B9601-Y2	YAU_B9601-Y2	YL1	YL1
Y14	Y14	Y14	Y2	Y2	YAU_B9601-Y2	YAU_B9601-Y2	YJ11-1-4	YJ11-1-4	ZeaDK315	ZeaDK315
Y2	Y2	Y2	YAU_B9601-Y2	YAU_B9601-Y2	YJ11-1-4	YJ11-1-4	YL1	YL1	ZF2	ZF2
YAU_B9601-Y2	YAU_B9601-Y2	YAU_B9601-Y2	YJ11-1-4	YJ11-1-4	YL1	YL1	ZeaDK315	ZeaDK315	ZJU1	ZJU1
YJ11-1-4	YJ11-1-4	YJ11-1-4	YL1	YL1	ZeaDK315	ZeaDK315	ZF2	ZF2	ZL918	ZL918
YL1	YL1	YL1	ZeaDK315	ZeaDK315	ZF2	ZF2	ZJU1	ZJU1	ZY-1-1	ZY-1-1
ZeaDK315	ZeaDK315	ZeaDK315	ZF2	ZF2	ZJU1	ZJU1	ZL918	ZL918
ZF2	ZF2	ZF2	ZJU1	ZJU1	ZL918	ZL918	ZY-1-1	ZY-1-1
ZJU1	ZJU1	ZJU1	ZL918	ZL918	ZY-1-1	ZY-1-1
ZL918	ZL918	ZL918	ZY-1-1	ZY-1-1
ZY-1-1	ZY-1-1	ZY-1-1
292	292	292	291	291	290	290	289	289	287	287	274	81	77	64	57	46	36	22	19	20	15	14	15	8	8	7	6	5	5	5	3	3	3	3	3	2	1	1	1	1
